# Supplementary material for: Structural Characterization of Lignin in Four Cacti Wood: Implications of Lignification in the Growth Form and Succulence
Source: Front Plant Sci. 2018 Oct 17;9:1518. doi: 10.3389/fpls.2018.01518 (PMC6199501; doi:10.3389/fpls.2018.01518)
Supplement: Supplementary file 5 [file Table_2.XLS]

## Sheet: Table S2
Table S2. Identifiers of the candidate genes encoding NADPH-dependent reductases used for the phylogenetic analysis by maximum likelihood.
Name on Tree	Especies	Type of reductase	Order	Family	DB Identifier
At4g34540	Arabidopsis thaliana	NADPH-dR	Brassicales	Brassicaceae	NM_119619.2
EpNADPH-dR-I	Echinocactus platyacanthus	NADPH-dR	Caryophyllales	Cactaceae	MH900083
EpNADPH-dR-II	Echinocactus platyacanthus	NADPH-dR	Caryophyllales	Cactaceae	MH900084
EpNADPH-dR-III	Echinocactus platyacanthus	NADPH-dR	Caryophyllales	Cactaceae	MH900085
AtPrR1	Arabidopsis thaliana	PrR	Brassicales	Brassicaceae	AY096520.1
AtPrR2	Arabidopsis thaliana	PrR	Brassicales	Brassicaceae	BT004406.1
LuPLR1	Linum usitatissimum	PLR	Malpighiales	Linaceae	AJ849359.1
LpPLR	Linum perenne	PLR	Malpighiales	Linaceae	EF050530.1
PlPLR	Pereskia lychnidiflora	PLR	Caryophyllales	Cactaceae	MH900086
ArPLR	Ariocarpus retusus	PLR	Caryophyllales	Cactaceae	MH900087
EpPLR-I	Echinocactus platyacanthus	PLR	Caryophyllales	Cactaceae	MH900088
EpPLR-II	Echinocactus platyacanthus	PLR	Caryophyllales	Cactaceae	MH900089
FpPLR	Ferocactus pilosus	PLR	Caryophyllales	Cactaceae	MH900090
FiPLR	Forsythia intermedia	PLR	Lamiales	Oleaceae	U81158.1
LaPLR	Linum album	PLR	Malpighiales	Linaceae	AJ849358.1
LcPLR	Linum corymbulosum	PLR	Malpighiales	Linaceae	EU107358.1
TpPLR1	Thuja plicata	PLR	Pinales	Cupressaceae	AF242503.1
TpPLR2	Thuja plicata	PLR	Pinales	Cupressaceae	AF242504.1
ThPLR1	Tsuga heterophylla	PLR	Pinales	Pinaceae	AF242501.1
ThPLR2	Tsuga heterophylla	PLR	Pinales	Pinaceae	AF242502.1
PlNADPH-dR	Pereskia lychnidiflora	NADPH-dR	Caryophyllales	Cactaceae	MH900091
CiNADPH-dR	Cylindropuntia imbricata	NADPH-dR	Caryophyllales	Cactaceae	MH900092
FpNADPH-dR	Ferocactus pilosus	NADPH-dR	Caryophyllales	Cactaceae	MH900093
EpNADPH-dR	Echinocactus platyacanthus	NADPH-dR	Caryophyllales	Cactaceae	MH900094
ArNADPH-dR	Ariocarpus retusus	NADPH-dR	Caryophyllales	Cactaceae	MH900095
CaIFR	Cicer arietinum	IFR	Fabales	Fabaceae	X60755.1
PsIFR	Pisum sativum	IFR	Fabales	Fabaceae	S72472.1
MsIFR	Medicago sativa	IFR	Fabales	Fabaceae	X58078.1
CiPCBER	Cylindropuntia imbricata	PCBER	Caryophyllales	Cactaceae	MH900096
PlPCBER	Pereskia lychnidiflora	PCBER	Caryophyllales	Cactaceae	MH900097
FpPCBER	Ferocactus pilosus	PCBER	Caryophyllales	Cactaceae	MH900098
ArPCBER	Ariocarpus retusus	PCBER	Caryophyllales	Cactaceae	MH900099
EpPCBER	Echinocactus platyacanthus	PCBER	Caryophyllales	Cactaceae	MH900100
At1g19540	Arabidopsis thaliana	NADPH-dR	Brassicales	Brassicaceae	BT024779.1
GbtPCBER	Ginkgo biloba	PCBER	Ginkgoales	Ginkgoaceae	KC244282.1
PtPCBER	Populus trichocarpa	PCBER	Malpighiales	Salicaceae	AJ005803.1
At1g75300	Arabidopsis thaliana	PCBER	Brassicales	Brassicaceae	BT008345.1
At1g75290	Arabidopsis thaliana	PCBER	Brassicales	Brassicaceae	BT033106.1
At1g75280	Arabidopsis thaliana	PCBER	Brassicales	Brassicaceae	AY117175.1
LcPCBER1	Linum corymbulosum	PCBER	Malpighiales	Linaceae	EU360968.1
LcPCBER2	Linum corymbulosum	PCBER	Malpighiales	Linaceae	EU360969.1
AtPCBER1	Arabidopsis thaliana	PCBER	Brassicales	Brassicaceae	AY150409.1
NtPCBER	Nicotiana tabacum	PCBER	Solanales	Solanaceae	AB445398.1
FiPCBER1	Forsythia intermedia	PCBER	Lamiales	Oleaceae	AF242491.1
FiPCBER2	Forsythia intermedia	PCBER	Lamiales	Oleaceae	AF242492.1
CiPCBER1-I	Cylindropuntia imbricata	PCBER	Caryophyllales	Cactaceae	MH900101
EpPCBER1-I	Echinocactus platyacanthus	PCBER	Caryophyllales	Cactaceae	MH900102
EpPCBER1-II	Echinocactus platyacanthus	PCBER	Caryophyllales	Cactaceae	MH900103
FpPCBER1-I	Ferocactus pilosus	PCBER	Caryophyllales	Cactaceae	MH900104
CiPCBER1-II	Cylindropuntia imbricata	PCBER	Caryophyllales	Cactaceae	MH900105
PlPCBER1-I	Pereskia lychnidiflora	PCBER	Caryophyllales	Cactaceae	MH900106
PlPCBER1-II	Pereskia lychnidiflora	PCBER	Caryophyllales	Cactaceae	MH900107
PlPCBER1-III	Pereskia lychnidiflora	PCBER	Caryophyllales	Cactaceae	MH900108
CiPCBER1-III	Cylindropuntia imbricata	PCBER	Caryophyllales	Cactaceae	MH900109
EpPCBER1-III	Echinocactus platyacanthus	PCBER	Caryophyllales	Cactaceae	MH900110
ArPCBER1	Ariocarpus retusus	PCBER	Caryophyllales	Cactaceae	MH900111
FpPCBER1-II	Ferocactus pilosus	PCBER	Caryophyllales	Cactaceae	MH900112
Abreviations: IFR, isoflavone reductase; NADPH-dR, NADPH-dependent reductase; PCBER, phenylcoumaran benzylic ether reductase; PLR, pinoresinol–lariciresinol reductase.
